# Supplementary material for: A Hydrogel Delivery System Based on Selenium Nanoparticles and bFGF for Promoting the Repair of Skin Wounds
Source: Biomedicines. 2026 Jun 22;14(6):1401. doi: 10.3390/biomedicines14061401 (PMC13297135; doi:10.3390/biomedicines14061401)
Supplement: Supplementary file 1 [file biomedicines-14-01401-s001.zip]

Archive with 1 entries (1 files):
- biomedicines-4336007-supplementary.pdf
